# Supplementary material for: 6,6′-Dihydr­oxy-2,2′-[(butane-1,4-diyldi­oxy)bis­(nitrilo­methyl­idyne)]diphenol
Source: Acta Crystallogr Sect E Struct Rep Online. 2008 Sep 13;64(Pt 10):o1917. doi: 10.1107/S1600536808028468 (PMC2959278; doi:10.1107/S1600536808028468)
Supplement: Supplementary file 2 [file e-64-o1917-Isup2.hkl]

# 
# h,k,l, Fc-squared, Fo-squared, sigma(Fo-squared) and status flag 
# 
data_I
_shelx_title ' 070930d in C2/c' 
_shelx_refln_list_code          4 
_shelx_F_calc_maximum      215.33 
_exptl_crystal_F_000       760.00 
_reflns_d_resolution_high  0.8408 
 
loop_ 
 _symmetry_equiv_pos_as_xyz 
 'x, y, z' 
 '-x, y, -z+1/2' 
 'x+1/2, y+1/2, z' 
 '-x+1/2, y+1/2, -z+1/2' 
 '-x, -y, -z' 
 'x, -y, z-1/2' 
 '-x+1/2, -y+1/2, -z' 
 'x+1/2, -y+1/2, z-1/2' 
 
_cell_length_a    27.4843 
_cell_length_b     4.7106 
_cell_length_c    14.0081 
_cell_angle_alpha  90.000 
_cell_angle_beta  104.306 
_cell_angle_gamma  90.000 
 
_shelx_F_squared_multiplier     1.000 
 
loop_ 
 _refln_index_h 
 _refln_index_k 
 _refln_index_l 
 _refln_F_squared_calc 
 _refln_F_squared_meas 
 _refln_F_squared_sigma 
 _refln_observed_status 
   2   0   0      101.97      114.86      4.03 o 
   6   0   0     3132.27     2927.10     61.01 o 
   8   0   0      656.97      576.09     13.46 o 
  10   0   0      988.45      937.92     26.80 o 
  12   0   0       90.22      103.40      4.37 o 
  14   0   0     7288.61     7917.58    232.05 o 
  16   0   0     1894.93     1987.41     62.48 o 
  18   0   0     3131.27     3249.87     70.17 o 
  20   0   0      273.93      304.23     10.36 o 
  22   0   0        0.00       -2.43      3.48 o 
  24   0   0        5.39        0.69      3.27 o 
  26   0   0        3.45       -3.00      3.63 o 
  28   0   0       68.63       83.03     10.76 o 
   1   1   0     4308.02     4042.07     84.03 o 
   3   1   0     2541.56     2559.57     46.45 o 
   5   1   0    46368.51    45221.32   1301.78 o 
   7   1   0     2572.00     2499.33     43.39 o 
   9   1   0      802.64      743.13     12.52 o 
  11   1   0     2055.89     2097.58     32.32 o 
  13   1   0       82.52       68.30      2.93 o 
  15   1   0      573.08      587.14     10.98 o 
  17   1   0      387.73      404.17      8.58 o 
  19   1   0      180.08      190.06      5.57 o 
  21   1   0      110.03      120.09      6.19 o 
  23   1   0      550.37      599.07     12.46 o 
  25   1   0       26.87       32.76      5.78 o 
  27   1   0      152.09      162.45     10.04 o 
  29   1   0        0.07        2.20      4.55 o 
  31   1   0        0.03        1.67      7.19 o 
   0   2   0     1132.02     1014.64     35.10 o 
   2   2   0      427.12      401.87     11.59 o 
   4   2   0       32.44       23.54      2.48 o 
   6   2   0     1705.21     1583.97     27.44 o 
   8   2   0      592.48      576.06     10.74 o 
  10   2   0      277.20      294.43     11.54 o 
  12   2   0      201.18      216.51     13.49 o 
  14   2   0      344.69      327.81      7.66 o 
  16   2   0      264.91      276.33      7.08 o 
  18   2   0        8.47        3.84      2.66 o 
  20   2   0       20.94       18.04      3.58 o 
  22   2   0       27.72       24.75      5.94 o 
  24   2   0       43.96       25.52      6.27 o 
  26   2   0        6.41        7.97      5.34 o 
  28   2   0      101.34      109.63      9.79 o 
   1   3   0       67.15       73.79      4.74 o 
   3   3   0       76.86       69.47      4.71 o 
   5   3   0      369.26      345.25      9.79 o 
   7   3   0       81.70       86.59      4.74 o 
   9   3   0      191.39      172.49      6.34 o 
  11   3   0       43.79       53.24     10.42 o 
  13   3   0      313.92      308.22     12.13 o 
  15   3   0      361.10      371.08     11.10 o 
  17   3   0       23.21        8.86      5.67 o 
  19   3   0       98.73      101.13      8.50 o 
  21   3   0       31.93       34.76      7.51 o 
  23   3   0        3.11       -1.87      4.74 o 
  25   3   0        6.25        0.23      5.33 o 
   0   4   0        2.70        2.67      5.88 o 
   2   4   0        0.10       -4.50      3.98 o 
   4   4   0      617.39      636.62     21.27 o 
   6   4   0      118.94      143.99     13.75 o 
   8   4   0       36.46       40.27      6.61 o 
  10   4   0     1686.89     1749.86     44.12 o 
  12   4   0       76.13       93.18      9.13 o 
  14   4   0      270.62      256.84     11.92 o 
  16   4   0       20.35       24.94      6.02 o 
  18   4   0        9.29       -0.89      4.75 o 
  20   4   0       13.89       12.98      5.63 o 
  22   4   0       14.30        7.49      5.89 o 
   1   5   0        0.97       -6.11      5.66 o 
   3   5   0       77.72       98.40     11.10 o 
   5   5   0      549.06      596.12     32.20 o 
   7   5   0       63.54       67.01      8.67 o 
   9   5   0       25.89       22.88      9.86 o 
  11   5   0        3.15        8.23      8.55 o 
  13   5   0       47.48       39.80      7.07 o 
 -31   1   1        5.01       11.80      7.55 o 
 -29   1   1        1.42       10.20      4.94 o 
 -27   1   1       85.51       95.40     13.88 o 
 -25   1   1        5.55        4.69      3.47 o 
 -23   1   1      133.48      146.64      6.52 o 
 -21   1   1     1076.33     1084.17     19.13 o 
 -19   1   1       61.25       60.59      3.89 o 
 -17   1   1       67.43       74.78      3.36 o 
 -15   1   1      574.58      573.10     11.92 o 
 -13   1   1        1.15       -0.72      1.28 o 
 -11   1   1      209.98      199.02      4.75 o 
  -9   1   1     1589.24     1482.02     23.19 o 
  -7   1   1    15539.96    14786.12    217.28 o 
  -5   1   1    20920.80    19623.90    359.96 o 
  -3   1   1    14913.89    14507.28    211.49 o 
  -1   1   1      644.26      637.99     18.01 o 
   1   1   1     1868.01     1764.26     31.21 o 
   3   1   1       87.74       81.01      2.99 o 
   5   1   1      575.55      620.38     10.38 o 
   7   1   1     3484.19     3415.84     50.90 o 
   9   1   1     3054.60     3348.10     57.72 o 
  11   1   1     1104.25     1267.62     23.48 o 
  13   1   1      274.35      342.26      7.25 o 
  15   1   1       55.06       49.74      3.34 o 
  17   1   1       28.52       26.28      2.58 o 
  19   1   1      138.29      132.12      4.73 o 
  21   1   1      107.34      101.57      4.38 o 
  23   1   1       95.84       93.18      5.28 o 
  25   1   1       83.36       84.75      6.05 o 
  27   1   1      205.00      203.32     10.49 o 
  29   1   1        5.88        6.46      6.24 o 
 -30   2   1        5.83        3.59      5.61 o 
 -28   2   1        0.89       -1.18      5.07 o 
 -26   2   1      271.83      300.36     17.19 o 
 -24   2   1       42.12       49.64      7.00 o 
 -22   2   1      640.11      604.07     19.38 o 
 -20   2   1       21.81       23.23      5.12 o 
 -18   2   1        0.13       -2.54      1.95 o 
 -16   2   1      436.16      401.66      8.89 o 
 -14   2   1      165.99      155.66      4.99 o 
 -12   2   1     2939.36     2774.71     43.07 o 
 -10   2   1     3928.11     3733.39     64.16 o 
  -8   2   1      595.58      596.23     14.77 o 
  -6   2   1     1101.08     1047.33     20.26 o 
  -4   2   1       12.61       10.34      1.63 o 
  -2   2   1      259.09      286.46      9.68 o 
   0   2   1     1482.87     1430.11     33.30 o 
   2   2   1        0.43        2.28      2.93 o 
   4   2   1      740.71      722.83     18.48 o 
   6   2   1      268.41      236.52      5.65 o 
   8   2   1      477.09      479.72     13.75 o 
  10   2   1        1.10        0.37      1.44 o 
  12   2   1        6.36        3.58      1.97 o 
  14   2   1        9.60        9.60      3.22 o 
  16   2   1       26.82       32.96      3.67 o 
  18   2   1        2.79       -2.55      2.29 o 
  20   2   1       18.80       18.71      4.10 o 
  22   2   1      257.75      234.92     11.00 o 
  24   2   1       28.47       28.60      6.21 o 
  26   2   1        8.03        1.79      4.87 o 
  28   2   1       69.22       79.83     11.71 o 
 -27   3   1       36.24       33.30      7.24 o 
 -25   3   1       44.49       34.67      7.22 o 
 -23   3   1       13.13       15.00      5.91 o 
 -21   3   1        6.23        7.92      5.29 o 
 -19   3   1      392.51      380.92     14.71 o 
 -17   3   1     3193.78     3127.79     77.72 o 
 -15   3   1      300.70      282.65     12.10 o 
 -13   3   1      266.46      243.59      7.11 o 
 -11   3   1      392.60      362.93     10.31 o 
  -9   3   1      239.18      221.65      7.61 o 
  -7   3   1       24.30       21.60      3.52 o 
  -5   3   1       25.44       28.16      3.34 o 
  -3   3   1      182.73      190.61      6.91 o 
  -1   3   1       40.79       45.48      5.51 o 
   1   3   1       17.93       19.85      4.11 o 
   3   3   1       21.14       20.32      3.25 o 
   5   3   1      244.17      239.77      7.87 o 
   7   3   1       14.73        9.60      2.76 o 
   9   3   1        4.56        2.40      2.58 o 
  11   3   1      230.88      226.74      7.71 o 
  13   3   1       93.11       96.74      5.42 o 
  15   3   1      170.74      159.52     11.53 o 
  17   3   1      167.64      162.05      7.41 o 
  19   3   1      115.17      108.97      9.23 o 
  21   3   1       24.25       17.06      5.54 o 
  23   3   1       41.82       33.01     11.26 o 
  25   3   1        3.34        3.96      5.35 o 
 -22   4   1       61.35       47.32      7.93 o 
 -20   4   1       39.40       41.71      7.39 o 
 -18   4   1        1.10       -3.20      4.55 o 
 -16   4   1        0.31        0.33      4.70 o 
 -14   4   1        1.00        3.73      4.76 o 
 -12   4   1      873.30      839.39     24.60 o 
 -10   4   1       28.11       28.18      6.35 o 
  -8   4   1      383.31      350.27     14.08 o 
  -6   4   1       12.00       11.12      5.01 o 
  -4   4   1        0.74        0.29      4.42 o 
  -2   4   1        2.65       -3.08      3.95 o 
   0   4   1        1.13        0.78      3.42 o 
   2   4   1       23.78       12.86      3.91 o 
   4   4   1       24.44       36.26      6.37 o 
   6   4   1       35.50       32.16      6.20 o 
   8   4   1        6.41       13.65      5.02 o 
  10   4   1      260.00      251.10     12.50 o 
  12   4   1       67.36       52.31      7.97 o 
  14   4   1       51.98       44.86     11.58 o 
  16   4   1       91.35       83.72      8.27 o 
  18   4   1        0.01       -3.25      4.22 o 
  20   4   1       86.17       69.15      8.51 o 
 -13   5   1        0.91       -4.06      4.67 o 
 -11   5   1        3.65       -6.34      6.85 o 
  -9   5   1        3.11        1.49      8.37 o 
  -7   5   1      138.94      124.54     16.91 o 
  -5   5   1        7.20        9.67     10.20 o 
  -3   5   1      231.42      267.41     14.74 o 
  -1   5   1       31.32       35.68      7.96 o 
   1   5   1        0.24       -1.82      5.56 o 
   3   5   1      125.65      140.16     10.93 o 
   5   5   1      240.40      276.40     14.17 o 
   7   5   1      160.51      153.41     12.75 o 
   9   5   1      127.77      132.64     10.46 o 
  11   5   1      117.62      113.28     16.42 o 
  13   5   1        9.79       -1.67      8.68 o 
 -32   0   2        0.02       -7.42      7.10 o 
 -30   0   2       19.02       30.30      8.82 o 
 -28   0   2        1.08        1.18      6.65 o 
 -26   0   2      120.59      106.32     10.13 o 
 -24   0   2        8.75        4.38      3.52 o 
 -22   0   2       78.98       78.00      5.62 o 
 -20   0   2      629.65      648.82     20.65 o 
 -18   0   2      288.65      296.28      9.68 o 
 -16   0   2      160.05      143.11      5.99 o 
 -14   0   2      331.58      311.60      9.11 o 
 -12   0   2      112.52       91.21      3.99 o 
 -10   0   2     1138.02     1026.30     23.05 o 
  -8   0   2     2460.79     2404.01     50.86 o 
  -6   0   2    12258.08    12080.18    350.05 o 
  -4   0   2     3656.18     3535.48     73.95 o 
  -2   0   2      145.57      150.17      4.25 o 
   0   0   2      839.80      820.78     15.77 o 
   4   0   2    11593.04    13035.17    375.06 o 
   6   0   2    12005.94    12443.80    358.37 o 
  10   0   2       25.16       31.35      4.86 o 
  12   0   2      325.76      307.46     15.42 o 
  14   0   2      236.76      197.85      7.14 o 
  16   0   2     5974.27     6682.06    139.85 o 
  18   0   2      231.58      245.49      8.93 o 
  20   0   2      770.25      799.20     20.90 o 
  22   0   2      532.79      550.74     21.08 o 
  24   0   2      104.02       94.79      6.65 o 
  26   0   2      122.80      132.63     11.31 o 
  28   0   2       92.15       97.27     11.04 o 
  30   0   2      236.29      241.98     16.78 o 
 -31   1   2       19.98        6.51      7.33 o 
 -29   1   2       11.15        4.12      6.33 o 
 -27   1   2      134.19      140.17      7.16 o 
 -25   1   2        1.40        2.88      3.56 o 
 -23   1   2        0.23        1.65      2.94 o 
 -21   1   2       60.98       66.15      4.88 o 
 -19   1   2      171.61      164.42      5.03 o 
 -17   1   2       22.20       17.23      3.47 o 
 -15   1   2        0.57       -1.87      1.25 o 
 -13   1   2      247.10      231.75      7.71 o 
 -11   1   2      580.25      553.40     13.66 o 
  -9   1   2     5098.55     5153.24     76.15 o 
  -7   1   2     4572.91     4309.83     63.83 o 
  -5   1   2    14492.33    14060.66    204.40 o 
  -3   1   2    23142.06    22657.69    672.34 o 
  -1   1   2     2055.89     1928.62     26.32 o 
   1   1   2      119.63      108.56      2.60 o 
   3   1   2       51.74       56.00      2.53 o 
   5   1   2     7791.46     7707.71    234.65 o 
   9   1   2        3.30        4.66      2.00 o 
  11   1   2     8843.50     9697.53    163.36 o 
  13   1   2      288.96      275.33      8.98 o 
  15   1   2      266.05      257.94      6.29 o 
  17   1   2       39.17       37.83      4.01 o 
  19   1   2       56.75       63.01      3.75 o 
  21   1   2      367.12      360.51     10.18 o 
  23   1   2       10.66       10.17      3.66 o 
  25   1   2      340.52      307.01      9.87 o 
  27   1   2        1.01       -1.03      3.56 o 
  29   1   2        4.16        0.17      7.98 o 
 -30   2   2       51.30       62.52      8.11 o 
 -28   2   2        8.65        8.71      5.48 o 
 -26   2   2      326.63      314.55     20.58 o 
 -24   2   2      230.71      229.80     11.09 o 
 -22   2   2     1183.49     1191.23     25.51 o 
 -20   2   2      237.41      225.64      8.52 o 
 -18   2   2      639.01      614.15     22.65 o 
 -16   2   2      405.90      407.67      8.99 o 
 -14   2   2      319.01      288.97      7.06 o 
 -12   2   2     7018.14     6646.08     98.77 o 
 -10   2   2      496.63      468.34     14.75 o 
  -8   2   2     8892.78     8633.56    127.04 o 
  -6   2   2       62.94       59.34      2.37 o 
  -4   2   2     1000.08     1087.79     18.21 o 
  -2   2   2      637.28      662.27     17.62 o 
   0   2   2       72.58       66.46      3.74 o 
   2   2   2     2224.38     2204.89     46.04 o 
   4   2   2       31.19       36.51      3.24 o 
   6   2   2     3391.93     3670.46     64.69 o 
   8   2   2       11.98        7.02      1.77 o 
  10   2   2     1094.76     1107.26     22.20 o 
  12   2   2      567.01      608.92     23.42 o 
  14   2   2       29.84       34.46      4.76 o 
  16   2   2        3.91        1.64      3.12 o 
  18   2   2       26.67       30.73      7.03 o 
  20   2   2       20.55        9.96      3.67 o 
  22   2   2       32.17       20.79      5.26 o 
  24   2   2      133.30      120.20      8.58 o 
  26   2   2        0.03       -5.59      4.76 o 
  28   2   2       38.04       58.57      8.01 o 
 -27   3   2        2.48        3.41      8.73 o 
 -25   3   2        0.10       -1.87      4.53 o 
 -23   3   2        3.20       -3.33      4.47 o 
 -21   3   2       11.09        7.45      6.56 o 
 -19   3   2       98.32       99.21     10.92 o 
 -17   3   2        0.66        6.50      7.19 o 
 -15   3   2      836.55      817.85     25.44 o 
 -13   3   2       83.50       87.47      5.65 o 
 -11   3   2      241.31      223.77      6.65 o 
  -9   3   2       96.82       84.96      4.82 o 
  -7   3   2       14.49        9.15      2.72 o 
  -5   3   2       37.40       32.05      4.76 o 
  -3   3   2       97.88       92.52      4.79 o 
  -1   3   2      273.01      283.47      9.31 o 
   1   3   2     1445.69     1455.44     29.54 o 
   3   3   2      189.72      174.15     11.55 o 
   5   3   2      806.27      834.38     23.55 o 
   7   3   2        3.22        0.93      2.61 o 
   9   3   2       35.17       36.68      6.32 o 
  11   3   2       81.81       75.11      8.94 o 
  13   3   2       14.52        3.79      2.99 o 
  15   3   2       54.29       47.39      9.93 o 
  17   3   2        0.01       -5.77      4.04 o 
  19   3   2        1.93       -3.57      3.76 o 
  21   3   2        1.36       -5.69      4.45 o 
  23   3   2        1.40       -5.30      5.06 o 
  25   3   2        9.50       -1.42      5.80 o 
 -22   4   2       44.49       29.15      7.10 o 
 -20   4   2        0.61       -5.38      4.91 o 
 -18   4   2        6.47        0.99      4.92 o 
 -16   4   2       11.45        8.29      4.79 o 
 -14   4   2        0.13       -6.12      4.08 o 
 -12   4   2       80.62       77.01     16.26 o 
 -10   4   2      478.81      452.18     15.86 o 
  -8   4   2      217.41      177.63     16.19 o 
  -6   4   2       88.93       93.59      9.02 o 
  -4   4   2       91.75       94.58      8.75 o 
  -2   4   2        2.57       -0.02      2.99 o 
   0   4   2       14.72       10.33      4.09 o 
   2   4   2        0.06       -2.31      3.28 o 
   4   4   2       57.17       63.45      5.98 o 
   6   4   2      899.26      832.41     25.10 o 
   8   4   2      152.47      141.23      9.41 o 
  10   4   2        1.10        0.53      5.36 o 
  12   4   2       65.74       47.99      7.61 o 
  14   4   2        0.05       -5.69      5.40 o 
  16   4   2       23.17       24.37      9.90 o 
  18   4   2        0.04       -7.88      6.58 o 
  20   4   2       21.69       11.33      5.86 o 
 -13   5   2       21.69       16.69      5.86 o 
 -11   5   2       40.15       31.35      6.25 o 
  -9   5   2       11.54       20.49     10.31 o 
  -7   5   2        1.05        8.32      9.50 o 
  -5   5   2        1.40      -11.13      7.42 o 
  -3   5   2       50.13       53.59      9.23 o 
  -1   5   2        1.31      -13.26     11.24 o 
   1   5   2      190.78      226.15     13.52 o 
   3   5   2       21.83       17.12     14.95 o 
   5   5   2        3.60       11.24      6.23 o 
   7   5   2      292.69      298.33     14.93 o 
   9   5   2       25.69       23.54      7.48 o 
  11   5   2       73.98       78.12      9.62 o 
 -31   1   3       16.84       23.65      8.55 o 
 -29   1   3      280.91      287.78     12.94 o 
 -27   1   3        4.35       12.30      4.99 o 
 -25   1   3      973.01     1017.27     22.50 o 
 -23   1   3       45.28       49.01      4.65 o 
 -21   1   3       13.13       17.72      3.31 o 
 -19   1   3      235.51      238.89      8.52 o 
 -17   1   3       57.53       54.49      2.92 o 
 -15   1   3      303.08      277.16      7.23 o 
 -13   1   3        7.92        1.49      1.20 o 
 -11   1   3     2569.05     2807.96     42.53 o 
  -9   1   3      153.14      161.15      3.78 o 
  -7   1   3      374.77      350.58      8.25 o 
  -5   1   3    18019.25    18403.16    267.34 o 
  -3   1   3      896.74      863.56     14.03 o 
  -1   1   3     2019.44     2034.71     35.65 o 
   1   1   3     5534.61     5575.01     73.81 o 
   3   1   3      880.53      858.60     16.69 o 
   5   1   3     2870.40     2739.69     48.11 o 
   7   1   3     2441.70     2379.71     36.35 o 
   9   1   3      585.82      660.30     12.64 o 
  11   1   3     1731.19     1867.07     33.72 o 
  13   1   3     2960.50     3164.56     55.58 o 
  15   1   3        4.08        2.74      1.81 o 
  17   1   3      315.05      297.76      8.71 o 
  19   1   3      435.84      435.13     11.46 o 
  21   1   3      129.09      127.17      6.20 o 
  23   1   3      278.62      290.58     11.01 o 
  25   1   3        0.65        1.20      4.12 o 
  27   1   3        2.30       -4.15      3.82 o 
  29   1   3       41.02       28.81     10.81 o 
 -30   2   3       24.69       15.78      8.50 o 
 -28   2   3       32.04       20.59      6.07 o 
 -26   2   3        2.67        4.77      4.71 o 
 -24   2   3       75.75       82.61      7.16 o 
 -22   2   3        3.54        0.87      3.75 o 
 -20   2   3     3151.14     3231.69    105.35 o 
 -18   2   3        0.64       -4.15      2.76 o 
 -16   2   3       86.35       84.45      5.12 o 
 -14   2   3      107.49      104.52      6.72 o 
 -12   2   3      158.88      147.52      6.59 o 
 -10   2   3     9230.16     8723.77    128.63 o 
  -6   2   3      913.12     1043.42     17.86 o 
  -4   2   3     1435.14     1434.92     30.59 o 
  -2   2   3      589.34      601.34     10.22 o 
   0   2   3     1282.50     1225.15     27.42 o 
   2   2   3      174.94      177.20      4.72 o 
   4   2   3      990.23     1138.56     22.78 o 
   6   2   3     3085.89     3230.28     57.74 o 
   8   2   3     3736.34     3947.09     71.96 o 
  10   2   3      836.12      856.80     18.38 o 
  12   2   3      989.29      961.53     20.22 o 
  14   2   3        0.00       -0.55      3.29 o 
  16   2   3       30.87       36.09      5.25 o 
  18   2   3      239.82      213.59      8.08 o 
  20   2   3       99.28       81.53      5.78 o 
  22   2   3       34.89       22.59      4.54 o 
  24   2   3        0.01       -2.21      3.82 o 
  26   2   3       45.77       49.85      7.77 o 
 -27   3   3        2.40        1.77      5.79 o 
 -25   3   3       45.57       47.52      7.01 o 
 -23   3   3        1.23        3.59      4.52 o 
 -21   3   3       90.77       87.09      8.34 o 
 -19   3   3      241.92      261.39     43.46 o 
 -17   3   3      112.62      120.15      6.95 o 
 -15   3   3     6949.92     6820.05    119.53 o 
 -13   3   3        2.84        3.85      5.07 o 
 -11   3   3       30.16       24.41      3.71 o 
  -9   3   3        3.09       -2.46      2.19 o 
  -7   3   3        0.76       -2.06      1.86 o 
  -5   3   3      108.63       93.51      4.92 o 
  -3   3   3      102.23       92.12      4.57 o 
  -1   3   3     2727.15     2910.87     54.08 o 
   1   3   3      900.60      941.52     21.22 o 
   3   3   3     1455.18     1479.45     29.94 o 
   5   3   3       29.31       30.72      4.07 o 
   7   3   3        0.27       -2.61      2.59 o 
   9   3   3        4.33        0.11      2.78 o 
  11   3   3        8.64       10.31      7.10 o 
  13   3   3      228.63      224.72      8.31 o 
  15   3   3      306.96      304.78     14.52 o 
  17   3   3      325.66      296.72     12.95 o 
  19   3   3      153.30      124.94      7.37 o 
  21   3   3        6.08       -3.27      3.99 o 
  23   3   3        9.97        6.14      7.28 o 
 -22   4   3       14.98        8.56      8.91 o 
 -20   4   3      282.39      254.69     12.82 o 
 -18   4   3       35.68       19.35      5.60 o 
 -16   4   3       41.97       41.61      6.37 o 
 -14   4   3      122.03      117.04      8.52 o 
 -12   4   3       37.77       36.22      6.20 o 
 -10   4   3      288.53      272.87     18.63 o 
  -8   4   3        8.38        5.92      4.09 o 
  -6   4   3       19.63       17.07      3.80 o 
  -4   4   3       38.57       42.24      4.15 o 
  -2   4   3        3.29       -1.58      3.68 o 
   0   4   3        5.52        1.40      3.57 o 
   2   4   3        5.20        1.92      3.57 o 
   4   4   3       47.62       49.39      8.94 o 
   6   4   3       51.32       60.17      6.06 o 
   8   4   3      115.31      122.47      9.23 o 
  10   4   3       16.14       12.84      5.65 o 
  12   4   3       65.49       85.03     15.78 o 
  14   4   3        4.07        0.28      5.22 o 
  16   4   3        6.84       -2.57      5.18 o 
  18   4   3       38.71       36.04     11.71 o 
 -13   5   3        0.39       -3.34      5.40 o 
 -11   5   3        4.49        4.75      9.50 o 
  -9   5   3       30.59       50.92     12.35 o 
  -7   5   3       67.69       84.26     10.46 o 
  -5   5   3        0.72        1.17      6.53 o 
  -3   5   3       16.18       20.07      6.71 o 
  -1   5   3       28.94       15.71      7.27 o 
   1   5   3        0.62       -3.28      6.42 o 
   3   5   3        7.14        2.04      5.80 o 
   5   5   3        3.69        1.69      5.68 o 
   7   5   3       30.80       34.26     11.89 o 
   9   5   3        6.63       -5.15      6.18 o 
  11   5   3        5.63        3.86      6.98 o 
 -32   0   4      943.88     1133.36     46.13 o 
 -30   0   4      576.37      681.28     31.52 o 
 -28   0   4        0.84        1.04      7.05 o 
 -26   0   4      285.75      335.95     18.99 o 
 -24   0   4      242.12      260.70     15.83 o 
 -22   0   4       35.25       31.93      6.74 o 
 -20   0   4        1.34        1.44      2.57 o 
 -18   0   4       62.72       70.75      4.67 o 
 -16   0   4      907.81      914.73     22.31 o 
 -14   0   4      597.62      598.69     15.44 o 
 -12   0   4     1083.30     1165.04     26.68 o 
 -10   0   4     6186.61     6254.66    131.52 o 
  -8   0   4      255.31      234.65     10.38 o 
  -6   0   4      321.57      265.50      7.31 o 
  -4   0   4     1831.31     1742.58     30.93 o 
  -2   0   4    11956.04    11145.72    188.07 o 
   0   0   4     6008.48     5973.13    101.69 o 
   2   0   4    13006.75    12781.10    215.33 o 
   4   0   4     5452.40     5496.89    114.81 o 
   6   0   4       49.11       54.85      4.88 o 
   8   0   4     2005.45     2185.58     67.39 o 
  10   0   4       18.22       18.68      4.16 o 
  12   0   4      742.42      799.68     28.58 o 
  14   0   4       63.56       63.29      4.50 o 
  16   0   4     1852.37     1826.91     41.55 o 
  18   0   4      794.32      748.66     19.91 o 
  20   0   4       56.72       45.43     10.51 o 
  22   0   4        0.11       -4.21      5.29 o 
  24   0   4        1.33       -7.55      5.07 o 
  26   0   4        0.99       -7.37      6.78 o 
  28   0   4       11.13       14.34      7.69 o 
 -31   1   4        1.91       -0.59      5.40 o 
 -29   1   4       35.63       47.77      7.32 o 
 -27   1   4      871.49      994.89     28.11 o 
 -25   1   4      580.04      638.79     20.03 o 
 -23   1   4      222.10      240.00      8.56 o 
 -21   1   4      170.29      166.25      6.64 o 
 -19   1   4       15.65       18.86      3.23 o 
 -17   1   4       41.44       43.89      3.71 o 
 -15   1   4       18.72       17.23      2.54 o 
 -13   1   4      508.45      516.42     10.39 o 
 -11   1   4     3695.95     3997.20     69.94 o 
  -9   1   4      144.18      161.55      5.39 o 
  -7   1   4     6688.41     6557.17     97.24 o 
  -5   1   4     1118.34     1068.08     15.25 o 
  -3   1   4     3085.30     3003.69     43.73 o 
  -1   1   4       83.56       90.27      2.53 o 
   1   1   4      627.34      555.70     12.66 o 
   3   1   4      876.95      852.73     16.87 o 
   5   1   4       36.83       38.37      2.74 o 
   7   1   4     2277.59     2416.55     37.09 o 
   9   1   4        2.58        1.23      1.18 o 
  11   1   4      725.32      668.23     13.80 o 
  13   1   4      427.31      465.26     10.70 o 
  15   1   4      103.06      119.05      6.54 o 
  17   1   4      233.21      231.20      7.83 o 
  19   1   4       70.40       71.64      5.54 o 
  21   1   4      168.71      170.06      7.22 o 
  23   1   4        9.78        5.41      3.84 o 
  25   1   4       21.12       11.30      4.44 o 
  27   1   4       13.82       11.38      6.00 o 
 -30   2   4        2.90       15.01      7.82 o 
 -28   2   4       12.90       14.24      7.28 o 
 -26   2   4        0.01       -5.36      3.71 o 
 -24   2   4        9.46        0.31      3.58 o 
 -22   2   4      580.05      547.56     14.59 o 
 -20   2   4      144.28      143.38      7.04 o 
 -18   2   4     1078.86     1049.74     22.63 o 
 -16   2   4       19.54       21.54      3.47 o 
 -14   2   4      135.72      134.79      5.83 o 
 -12   2   4       98.84      108.23      5.36 o 
 -10   2   4      830.61      803.98     23.60 o 
  -8   2   4     1740.41     1871.12     42.96 o 
  -6   2   4     1496.65     1820.80     29.29 o 
  -4   2   4     4293.13     4711.98     70.91 o 
  -2   2   4       99.15      119.71      3.60 o 
   0   2   4     2086.62     2114.46     33.36 o 
   2   2   4       16.09       20.84      1.87 o 
   4   2   4      224.72      235.72      7.49 o 
   6   2   4        3.74        6.99      2.63 o 
   8   2   4      254.83      307.06      9.07 o 
  10   2   4      487.74      522.80     17.37 o 
  12   2   4     1545.57     1699.82     33.05 o 
  14   2   4       66.59       68.84      5.05 o 
  16   2   4       70.50       57.17      6.35 o 
  18   2   4      222.00      202.44     10.47 o 
  20   2   4      113.56      102.95      6.62 o 
  22   2   4      127.74      103.78      7.07 o 
  24   2   4        6.31        5.45      4.35 o 
  26   2   4      291.94      288.34     10.91 o 
 -27   3   4        0.41       -7.34      4.89 o 
 -25   3   4        0.04       -0.30      8.77 o 
 -23   3   4        3.22       -0.99      7.35 o 
 -21   3   4      187.80      166.98      9.79 o 
 -19   3   4       53.87       48.51      5.84 o 
 -17   3   4      366.42      352.19     13.43 o 
 -15   3   4      396.91      354.40     24.06 o 
 -13   3   4       56.78       65.96      5.36 o 
 -11   3   4      263.33      236.18      8.29 o 
  -9   3   4      129.75      111.05      5.38 o 
  -7   3   4       84.27       89.50      7.57 o 
  -5   3   4       18.82        9.67      2.31 o 
  -3   3   4       72.76       67.25      7.01 o 
  -1   3   4      134.80      146.69      5.23 o 
   1   3   4        6.16        4.64      4.30 o 
   3   3   4      259.14      273.95      9.37 o 
   5   3   4       15.38       13.20      3.45 o 
   7   3   4       99.29       89.82      6.02 o 
   9   3   4       60.20       60.18      5.39 o 
  11   3   4       81.84       92.71      6.20 o 
  13   3   4       69.41       66.47      6.86 o 
  15   3   4       60.73       65.55     10.50 o 
  17   3   4        7.35        5.89      5.23 o 
  19   3   4        4.01        1.00      5.05 o 
  21   3   4        9.43        4.96      4.40 o 
  23   3   4        4.22       -0.29      5.72 o 
 -22   4   4      196.04      210.52     11.68 o 
 -20   4   4      404.29      408.95     16.33 o 
 -18   4   4       34.02       34.21      6.24 o 
 -16   4   4        0.00       -0.57      4.24 o 
 -14   4   4        1.17       -3.16      4.03 o 
 -12   4   4       81.05       84.57      6.20 o 
 -10   4   4      134.79      128.34     11.53 o 
  -8   4   4        4.81       -3.14      4.34 o 
  -6   4   4      294.15      325.80     23.13 o 
  -4   4   4        0.78       -5.39      4.83 o 
  -2   4   4       44.34       45.57      5.91 o 
   0   4   4        2.01       -0.92     10.08 o 
   2   4   4        1.36       -4.86      3.24 o 
   4   4   4       32.82       31.71      6.14 o 
   6   4   4        7.76        8.61      4.20 o 
   8   4   4       26.87       26.15      5.98 o 
  10   4   4       47.40       42.49      7.29 o 
  12   4   4      187.26      176.35     11.35 o 
  14   4   4       29.34       31.74     10.17 o 
  16   4   4        0.70       -6.74      5.54 o 
  18   4   4        6.27        7.63      5.73 o 
 -13   5   4        7.38        7.55     10.17 o 
 -11   5   4       35.66       20.89     10.36 o 
  -9   5   4        2.39       -2.34      6.54 o 
  -7   5   4       61.23       57.05      9.78 o 
  -5   5   4       35.14       36.48     10.49 o 
  -3   5   4        6.97       11.51      7.62 o 
   1   5   4        0.15       -1.70      6.12 o 
   3   5   4        2.20       -1.09      5.76 o 
   5   5   4        4.08        3.98      6.33 o 
   7   5   4       15.26       14.91      9.93 o 
   9   5   4        6.10        7.97      6.56 o 
 -31   1   5        8.94        7.36      5.74 o 
 -29   1   5       21.09       10.66      5.51 o 
 -27   1   5      422.10      440.62     37.35 o 
 -25   1   5      185.85      207.11     10.39 o 
 -23   1   5      609.51      659.51     20.13 o 
 -21   1   5       10.87       10.90      3.21 o 
 -19   1   5       18.89       15.75      3.27 o 
 -17   1   5       98.28      110.79      5.22 o 
 -15   1   5        1.12        2.22      2.61 o 
 -13   1   5      550.29      606.63     13.77 o 
 -11   1   5       28.99       17.59      2.62 o 
  -9   1   5     7522.16     8299.11    141.77 o 
  -7   1   5     3152.46     3127.03     42.30 o 
  -5   1   5     2375.00     2419.92     38.21 o 
  -3   1   5       43.43       38.23      1.60 o 
  -1   1   5       41.62       42.57      1.98 o 
   1   1   5      488.26      477.50      9.62 o 
   3   1   5       24.65       44.98      2.87 o 
   5   1   5      556.71      574.95     12.75 o 
   7   1   5      541.68      588.67     13.13 o 
   9   1   5      493.17      485.69     14.07 o 
  11   1   5        8.84       12.11      2.67 o 
  13   1   5      100.90       92.17      9.20 o 
  15   1   5      130.25      120.67     19.99 o 
  17   1   5       62.38       69.79      6.82 o 
  19   1   5      302.47      297.43     11.69 o 
  21   1   5      278.59      284.78      9.68 o 
  23   1   5      505.56      472.38     13.34 o 
  25   1   5      103.69      104.30      8.62 o 
  27   1   5       13.08        7.04      5.97 o 
 -30   2   5        5.94        7.73      6.47 o 
 -28   2   5       10.95        9.15      6.69 o 
 -26   2   5      107.86      125.27      7.51 o 
 -24   2   5        0.64       -5.12      3.41 o 
 -22   2   5       49.30       34.06      4.93 o 
 -20   2   5       17.48       11.27      3.97 o 
 -18   2   5      301.13      270.42      9.10 o 
 -16   2   5        0.14       -1.90      2.32 o 
 -14   2   5      736.81      697.13     16.23 o 
 -12   2   5        2.84        1.77      3.34 o 
 -10   2   5      722.66      743.27     16.62 o 
  -8   2   5      516.17      504.12     10.21 o 
  -6   2   5      336.68      313.54     14.13 o 
  -4   2   5     4436.85     4829.78     65.48 o 
  -2   2   5      440.15      435.37      8.21 o 
   0   2   5       60.48       51.60      4.06 o 
   2   2   5      177.75      182.35      6.16 o 
   4   2   5        1.09        3.70      2.39 o 
   6   2   5     1132.44     1201.94     24.59 o 
   8   2   5      101.02       90.21      5.13 o 
  10   2   5     1145.90     1181.34     24.57 o 
  12   2   5      100.30      110.01      8.42 o 
  14   2   5        9.71        4.70      3.20 o 
  16   2   5        9.93       -0.63      4.64 o 
  18   2   5       57.64       49.94     10.56 o 
  20   2   5       42.87       32.25      5.79 o 
  22   2   5       23.10       17.72      4.69 o 
  24   2   5      149.08      176.04      8.54 o 
 -27   3   5       28.08       26.78      6.68 o 
 -25   3   5        0.09        3.70      7.69 o 
 -23   3   5        1.45       -0.44      4.28 o 
 -21   3   5      121.64      118.91      7.19 o 
 -19   3   5        7.61        2.82      3.62 o 
 -17   3   5      187.29      149.05      7.48 o 
 -15   3   5      350.38      318.01     10.46 o 
 -13   3   5     1631.14     1523.69     31.24 o 
 -11   3   5       52.10       47.55      4.71 o 
  -9   3   5      144.02      150.54      7.68 o 
  -7   3   5       14.91       16.37      2.70 o 
  -5   3   5      210.24      205.23      5.79 o 
  -3   3   5        0.08       -2.94      1.96 o 
  -1   3   5      596.89      556.66     14.72 o 
   1   3   5     2570.45     2672.39     50.57 o 
   3   3   5        1.50       -3.50      3.06 o 
   5   3   5      346.25      344.82     10.96 o 
   7   3   5      234.17      219.91     11.21 o 
   9   3   5       74.73       75.67      6.20 o 
  11   3   5       71.41       84.76      6.77 o 
  13   3   5       90.16       84.80      6.41 o 
  15   3   5      266.12      238.21      9.48 o 
  17   3   5       15.54        7.63      5.64 o 
  19   3   5        1.80       -3.89      5.07 o 
  21   3   5       17.10        4.99      5.74 o 
 -22   4   5       70.43       64.61     21.43 o 
 -20   4   5       29.16       30.40      6.52 o 
 -18   4   5      176.86      143.07      9.76 o 
 -16   4   5       31.41       32.37      7.05 o 
 -14   4   5       16.22       15.47      4.34 o 
 -12   4   5       20.93       11.28      4.47 o 
 -10   4   5      510.95      496.68     14.08 o 
  -8   4   5       16.12       13.61      8.77 o 
  -6   4   5       49.05       57.59      8.80 o 
  -4   4   5      329.27      340.43     20.42 o 
  -2   4   5       40.36       33.22      6.62 o 
   0   4   5        0.31       -5.48      3.66 o 
   2   4   5       30.66       30.63      5.44 o 
   4   4   5      143.01      145.96      8.40 o 
   6   4   5       30.05       37.37      6.19 o 
   8   4   5       87.29      105.98      9.95 o 
  10   4   5      101.92      105.70      7.57 o 
  12   4   5       19.67       11.87      6.62 o 
  14   4   5        7.48        0.99      5.66 o 
  16   4   5        2.91        1.81      5.77 o 
 -13   5   5        8.11       -0.90      8.82 o 
 -11   5   5        5.05        8.00      9.77 o 
  -9   5   5        3.77       -1.48      7.54 o 
  -7   5   5        0.14       -5.25      7.08 o 
  -5   5   5      154.67      174.58     12.97 o 
  -3   5   5        1.51        3.62     10.36 o 
  -1   5   5        1.17       -7.40      6.17 o 
   1   5   5        5.11       -0.23     10.51 o 
   3   5   5       18.57       18.30      6.88 o 
   5   5   5       26.07       23.42      7.46 o 
   7   5   5       42.58       62.62      9.62 o 
 -32   0   6       85.41      119.66     15.74 o 
 -30   0   6     1843.66     2253.24     79.28 o 
 -28   0   6       38.71       20.35      8.91 o 
 -26   0   6        3.09       -9.77      6.51 o 
 -24   0   6        4.93       -4.48      6.24 o 
 -22   0   6       53.02       60.06      9.45 o 
 -20   0   6        0.11       -1.72      4.43 o 
 -18   0   6      187.98      194.63     12.57 o 
 -16   0   6     6184.99     6616.42    139.07 o 
 -14   0   6     2250.91     2463.99     54.05 o 
 -12   0   6     6131.78     6208.10    130.04 o 
 -10   0   6       73.88       77.47      4.05 o 
  -8   0   6     1258.40     1245.86     23.61 o 
  -6   0   6      113.38      120.62      4.37 o 
  -4   0   6     2956.39     2723.15     48.18 o 
  -2   0   6     3777.35     4062.89     70.57 o 
   0   0   6    12198.75    12416.59    210.09 o 
   2   0   6      624.23      628.63     21.16 o 
   4   0   6     1360.34     1608.87     36.60 o 
   6   0   6      225.55      228.98      8.27 o 
   8   0   6     1180.33     1207.39     40.84 o 
  10   0   6       26.81       21.03      5.52 o 
  12   0   6       19.78       25.32      5.97 o 
  14   0   6     3538.29     3534.90    109.13 o 
  16   0   6        5.62       15.24      4.25 o 
  18   0   6     4957.00     5044.72    153.54 o 
  20   0   6      123.57      140.10     11.98 o 
  22   0   6       36.82       49.83      9.90 o 
  24   0   6        1.67       -9.45      6.78 o 
  26   0   6        0.00       -7.01      6.92 o 
 -31   1   6       46.88       37.53     20.46 o 
 -29   1   6       34.58       45.48      9.59 o 
 -27   1   6       52.09       59.51      7.98 o 
 -25   1   6      279.72      286.89     12.67 o 
 -23   1   6       28.33       20.51      5.43 o 
 -21   1   6      383.82      376.00     13.93 o 
 -19   1   6      738.04      753.17     17.32 o 
 -17   1   6       25.55       21.76      3.38 o 
 -15   1   6      650.66      630.27     26.46 o 
 -13   1   6       59.79       58.13      4.10 o 
 -11   1   6      269.52      339.02      9.16 o 
  -9   1   6     1704.39     1757.70     28.78 o 
  -7   1   6     2549.02     2735.91     37.44 o 
  -5   1   6      301.28      281.95      5.30 o 
  -3   1   6      812.99      801.23     11.38 o 
  -1   1   6      935.24      967.74     14.88 o 
   1   1   6        8.90        4.85      1.40 o 
   3   1   6     5371.87     5787.77     86.10 o 
   5   1   6     1115.70     1196.67     29.05 o 
   7   1   6     1101.05     1221.55     24.24 o 
   9   1   6       18.85       13.01      2.80 o 
  11   1   6       35.80       21.78      3.41 o 
  13   1   6      337.52      332.67     12.07 o 
  15   1   6       62.35       70.66      7.44 o 
  17   1   6      666.42      660.56     19.95 o 
  19   1   6      250.83      285.34      9.73 o 
  21   1   6       33.64       40.33      5.24 o 
  23   1   6      870.57      895.38     26.13 o 
  25   1   6       49.16       65.12     15.85 o 
 -30   2   6        0.01       -3.50      4.88 o 
 -28   2   6        0.22       -2.87      6.42 o 
 -26   2   6       49.20       45.34      8.37 o 
 -24   2   6       30.09       32.81      4.95 o 
 -22   2   6      268.78      255.12     12.02 o 
 -20   2   6       40.02       35.58      4.82 o 
 -18   2   6      183.18      175.44      9.65 o 
 -16   2   6        4.71        2.20      2.86 o 
 -14   2   6      100.52       90.28      5.32 o 
 -12   2   6      112.91      113.73      5.59 o 
 -10   2   6      438.85      452.82     11.80 o 
  -8   2   6     1196.71     1214.68     20.74 o 
  -6   2   6        0.40       -1.46      1.62 o 
  -4   2   6     1465.65     1544.36     23.21 o 
  -2   2   6      454.23      469.45      8.94 o 
   0   2   6       66.98       70.50      3.12 o 
   2   2   6        0.22       -1.02      2.12 o 
   4   2   6      231.76      223.24      7.74 o 
   6   2   6     1501.82     1503.97     31.55 o 
   8   2   6      220.76      211.72      7.79 o 
  10   2   6      223.60      204.73      7.79 o 
  12   2   6        2.88        0.33      3.02 o 
  14   2   6       45.36       42.80      5.27 o 
  16   2   6       63.25       58.27      7.17 o 
  18   2   6       36.42       21.91      8.28 o 
  20   2   6       46.39       52.67      7.42 o 
  22   2   6      204.73      182.69      8.72 o 
  24   2   6        1.42        8.43      4.82 o 
 -27   3   6        0.00       -1.97      4.72 o 
 -25   3   6       48.71       57.81      7.98 o 
 -23   3   6        0.03       -1.11      3.62 o 
 -21   3   6        4.55        1.91      3.81 o 
 -19   3   6       94.78       89.30      6.91 o 
 -17   3   6       47.31       44.51      9.73 o 
 -15   3   6      102.65       86.02     10.30 o 
 -13   3   6       21.68       19.02      4.05 o 
 -11   3   6       14.59       24.14      9.99 o 
  -9   3   6       59.76       65.91      7.99 o 
  -7   3   6       66.52       65.29      4.77 o 
  -5   3   6        3.52        1.34      2.09 o 
  -3   3   6        6.85        1.21      3.16 o 
  -1   3   6      188.02      205.43      8.37 o 
   1   3   6        0.57        6.80      3.83 o 
   3   3   6      121.87      117.71      6.74 o 
   5   3   6        6.75       -0.88      3.47 o 
   7   3   6        0.43       -4.74      3.16 o 
   9   3   6      217.27      208.79      9.79 o 
  11   3   6        0.19       -5.02      3.35 o 
  13   3   6      225.54      219.51      9.31 o 
  15   3   6       15.20       17.14      4.64 o 
  17   3   6       10.09        4.21      5.30 o 
  19   3   6        6.98       -3.93      5.25 o 
  21   3   6        0.86        7.11      7.12 o 
 -20   4   6      268.36      270.79     13.01 o 
 -18   4   6       22.75       16.01      5.67 o 
 -16   4   6       17.18       23.01      4.83 o 
 -14   4   6       75.05       79.86      6.64 o 
 -12   4   6       21.32       13.19      4.10 o 
 -10   4   6       58.19       51.40      7.96 o 
  -8   4   6       83.77       82.04     10.19 o 
  -6   4   6       66.95       71.65      9.54 o 
  -4   4   6      114.41      122.10     16.06 o 
  -2   4   6      277.29      351.76     15.92 o 
   0   4   6        8.23        2.95      6.18 o 
   2   4   6       23.66       26.34      6.51 o 
   4   4   6      533.11      557.97     22.08 o 
   6   4   6       44.66       53.23      6.50 o 
   8   4   6      433.27      484.28     19.42 o 
  10   4   6       22.57       21.50      5.69 o 
  12   4   6        1.31       -0.39      4.46 o 
  14   4   6       33.51       28.07      7.56 o 
  16   4   6        2.90       -4.87      6.30 o 
 -11   5   6       27.85       39.14     13.95 o 
  -9   5   6       65.34       94.75     12.14 o 
  -7   5   6       85.85       92.88     12.06 o 
  -5   5   6       49.14       61.95     14.83 o 
  -3   5   6       38.67       42.07      9.51 o 
  -1   5   6        1.09       -5.36      6.16 o 
   1   5   6        1.57       -8.36      5.57 o 
   3   5   6        7.26       14.88     10.54 o 
   5   5   6       26.57       21.93     14.06 o 
 -31   1   7        0.62       -5.63      5.61 o 
 -29   1   7        2.60       -0.27      8.32 o 
 -27   1   7       24.09       21.90      6.90 o 
 -25   1   7      153.81      157.60     11.42 o 
 -23   1   7       31.32       40.74      6.32 o 
 -21   1   7      503.00      510.25     17.11 o 
 -19   1   7       67.22       70.84      6.65 o 
 -17   1   7      257.38      249.07      8.42 o 
 -15   1   7       70.22       80.47      4.90 o 
 -13   1   7        0.22       -3.09      2.06 o 
 -11   1   7      121.54      120.17      4.27 o 
  -9   1   7      236.80      233.18      8.68 o 
  -7   1   7       34.40       20.12      2.97 o 
  -5   1   7      998.50     1017.32     14.21 o 
  -3   1   7     4059.57     4318.29     53.36 o 
  -1   1   7      275.36      278.76      5.45 o 
   1   1   7      135.42      158.38      4.32 o 
   3   1   7      184.06      167.00      7.88 o 
   5   1   7      186.51      196.77      6.68 o 
   7   1   7      127.39      122.17      5.45 o 
   9   1   7      852.59      918.35     19.77 o 
  11   1   7     1748.38     1798.51     34.91 o 
  13   1   7      344.80      325.21     12.55 o 
  15   1   7      834.97      799.14     22.85 o 
  17   1   7        0.43       -1.38      4.70 o 
  19   1   7       78.59       89.04      6.60 o 
  21   1   7      137.79      132.29      8.92 o 
  23   1   7       15.55       30.54      7.02 o 
 -28   2   7        0.27       -5.39      6.47 o 
 -26   2   7      172.74      165.41     10.01 o 
 -24   2   7       20.00       23.20      5.54 o 
 -22   2   7      476.90      457.99     13.64 o 
 -20   2   7       73.68       85.16      6.44 o 
 -18   2   7       78.48       72.27      6.06 o 
 -16   2   7      139.30      123.40      6.43 o 
 -14   2   7       10.71        8.58      3.10 o 
 -12   2   7      622.91      585.34     14.65 o 
 -10   2   7       24.44       30.52      4.23 o 
  -8   2   7      688.06      680.33     14.13 o 
  -6   2   7      144.79      136.84      4.47 o 
  -4   2   7     1672.12     1715.81     25.69 o 
  -2   2   7       97.03       97.06      3.80 o 
   0   2   7      109.29      101.39      5.04 o 
   2   2   7       81.09       76.52      5.08 o 
   4   2   7      861.91      874.54     19.66 o 
   6   2   7     1020.25     1014.46     23.41 o 
   8   2   7       78.06       79.76      5.69 o 
  10   2   7        2.18       -2.05      3.52 o 
  12   2   7       11.41       -0.20      4.34 o 
  14   2   7       25.71       29.82      6.18 o 
  16   2   7        0.95       -4.93      4.43 o 
  18   2   7       13.77       14.36      5.83 o 
  20   2   7       42.22       48.24      7.80 o 
  22   2   7       10.21       10.96      4.84 o 
 -25   3   7        1.78        1.95      4.09 o 
 -23   3   7       18.31       18.73      4.77 o 
 -21   3   7       13.08       16.24      4.25 o 
 -19   3   7       35.54       42.40      5.60 o 
 -17   3   7      558.70      510.91     14.73 o 
 -15   3   7       85.35       77.91      6.24 o 
 -13   3   7      447.76      425.81     12.72 o 
 -11   3   7      105.11      109.19      6.53 o 
  -9   3   7      297.71      295.50     11.10 o 
  -7   3   7        3.04       -4.85      3.50 o 
  -5   3   7       83.06       88.19      9.11 o 
  -3   3   7        0.50       -4.62      3.08 o 
  -1   3   7      289.40      286.54     10.38 o 
   1   3   7     2671.05     2803.86     63.84 o 
   3   3   7      253.90      219.75      9.55 o 
   5   3   7       35.44       33.73      5.61 o 
   7   3   7        2.01       -5.25      3.50 o 
   9   3   7        0.59       -4.92      3.28 o 
  11   3   7        0.03       -5.40      3.60 o 
  13   3   7        1.77       -5.48      3.73 o 
  15   3   7       50.63       53.81      6.44 o 
  17   3   7       10.22        2.56      6.29 o 
  19   3   7        0.54       -3.05      5.92 o 
 -20   4   7       83.21       86.03      8.91 o 
 -18   4   7        0.08       -2.42      4.03 o 
 -16   4   7        9.50        8.83      4.16 o 
 -14   4   7       45.82       52.37     18.18 o 
 -12   4   7      104.73      110.00     10.97 o 
 -10   4   7       13.93        5.02      5.09 o 
  -8   4   7      294.16      294.53     15.32 o 
  -6   4   7       14.67       -2.80      8.23 o 
  -4   4   7       71.24       75.89     10.12 o 
  -2   4   7      275.28      284.61     14.63 o 
   0   4   7       66.79       67.83      7.31 o 
   2   4   7       23.23       19.01      7.28 o 
   4   4   7        1.78       -2.48      4.68 o 
   6   4   7      467.59      526.17     16.30 o 
   8   4   7       40.58       53.36      9.05 o 
  10   4   7       10.62       18.44      5.70 o 
  12   4   7        6.28       -2.75      4.67 o 
  14   4   7        3.89       -6.77      4.52 o 
  -7   5   7       49.99       62.40     12.44 o 
  -5   5   7        0.22       -6.96      7.61 o 
  -3   5   7       49.71       62.09     10.48 o 
  -1   5   7        2.14       -9.60      6.93 o 
   1   5   7        8.12        2.51      7.26 o 
 -30   0   8      188.14      215.08     17.86 o 
 -28   0   8      206.30      203.72     16.24 o 
 -26   0   8       19.39       12.57      7.60 o 
 -24   0   8      126.64      118.12     13.93 o 
 -22   0   8        1.43       -7.64      5.38 o 
 -20   0   8       96.26       87.68      9.90 o 
 -18   0   8       16.24        5.11      6.06 o 
 -16   0   8     1683.47     1616.46     56.22 o 
 -14   0   8     1932.56     2089.98     69.33 o 
 -12   0   8        1.53       -0.22      1.78 o 
 -10   0   8        2.54       -0.13      1.74 o 
  -8   0   8      236.09      215.14      7.32 o 
  -6   0   8     3069.11     3188.92     56.78 o 
  -4   0   8      263.31      299.38      8.29 o 
  -2   0   8     4160.63     4429.60     77.67 o 
   0   0   8     1662.43     2010.52     37.35 o 
   2   0   8        0.84       -1.67      1.82 o 
   4   0   8       14.49        4.64      2.67 o 
   6   0   8      226.10      238.82      9.23 o 
   8   0   8      454.67      511.59     21.98 o 
  10   0   8      761.39      768.61     30.26 o 
  12   0   8     1054.27     1046.44     38.98 o 
  14   0   8     2552.05     2528.08     82.27 o 
  16   0   8      747.75      782.41     32.29 o 
  18   0   8      817.49      824.06     34.01 o 
  20   0   8      581.51      535.61     26.00 o 
  22   0   8      185.85      151.36     13.57 o 
 -31   1   8        7.01        3.03      6.00 o 
 -29   1   8        0.12      -13.78      9.52 o 
 -27   1   8       16.10        4.34      9.25 o 
 -25   1   8      438.15      427.28     21.25 o 
 -23   1   8       13.98       11.53      4.86 o 
 -21   1   8       56.26       49.15      9.90 o 
 -19   1   8      465.86      465.33     16.17 o 
 -17   1   8       18.28       11.96      3.40 o 
 -15   1   8       66.17       59.03      4.83 o 
 -13   1   8        1.13       -4.14      2.76 o 
 -11   1   8      291.63      280.18      6.54 o 
  -9   1   8      871.57      910.85     15.02 o 
  -7   1   8      202.32      194.52      4.35 o 
  -5   1   8     2034.63     2170.27     28.18 o 
  -3   1   8      760.11      843.98     12.45 o 
  -1   1   8        7.44        4.38      1.55 o 
   1   1   8      758.14      766.91     12.92 o 
   3   1   8      212.09      214.40      5.92 o 
   5   1   8      300.47      270.97      8.42 o 
   7   1   8      101.48       91.63      5.11 o 
   9   1   8     1559.54     1543.46     30.81 o 
  11   1   8     1485.66     1579.57     31.75 o 
  13   1   8      271.62      277.14     11.88 o 
  15   1   8      226.97      220.80     10.70 o 
  17   1   8       57.11       64.01      7.47 o 
  19   1   8      150.11      152.31     10.70 o 
  21   1   8        9.14       15.37      6.16 o 
  23   1   8        1.37       -5.94      5.20 o 
 -28   2   8       43.91       49.09      7.89 o 
 -26   2   8        1.38       -7.00      4.95 o 
 -24   2   8       84.59       95.77      8.86 o 
 -22   2   8       42.44       43.86      7.09 o 
 -20   2   8      230.54      186.45      8.45 o 
 -18   2   8        2.85       -1.23      3.25 o 
 -16   2   8        7.19        3.63      3.33 o 
 -14   2   8        0.09       -1.23      2.69 o 
 -12   2   8      525.86      519.90     16.53 o 
 -10   2   8       21.12       22.62      3.85 o 
  -8   2   8     1647.30     1771.35     35.10 o 
  -6   2   8      433.44      454.31     10.87 o 
  -4   2   8      351.94      337.68      7.64 o 
  -2   2   8      166.45      163.34      6.05 o 
   0   2   8      162.73      164.27      7.10 o 
   2   2   8      275.61      278.10      9.21 o 
   4   2   8       12.23       16.27      3.79 o 
   6   2   8     1095.79     1126.02     24.56 o 
   8   2   8       31.06       38.56      5.44 o 
  10   2   8      100.39       98.35      6.70 o 
  12   2   8        0.55       -6.18      4.12 o 
  14   2   8      109.82      103.56      6.83 o 
  16   2   8       13.08        9.39      5.58 o 
  18   2   8       18.26       22.10      6.38 o 
  20   2   8        8.64       11.48      6.36 o 
 -25   3   8        2.26       -0.39      5.04 o 
 -23   3   8        0.00       -2.21      4.17 o 
 -21   3   8        2.24       -5.66      3.77 o 
 -19   3   8       18.28       11.73      4.26 o 
 -17   3   8        5.47        5.82      3.85 o 
 -15   3   8       13.67        3.06      3.73 o 
 -13   3   8        9.01        6.84      3.89 o 
 -11   3   8        0.00       -6.55      4.62 o 
  -9   3   8       25.17       17.43      6.27 o 
  -7   3   8       61.75       68.51      7.25 o 
  -5   3   8       89.27       91.20      7.80 o 
  -3   3   8      154.91      136.99     10.14 o 
  -1   3   8      485.99      478.27     26.75 o 
   1   3   8      193.40      192.22     16.33 o 
   3   3   8      179.41      208.77     10.94 o 
   5   3   8      133.24      135.91      7.64 o 
   7   3   8        6.75        3.78      4.11 o 
   9   3   8        0.15       -5.67      3.78 o 
  11   3   8       41.86       40.88      7.28 o 
  13   3   8        7.05       -3.34      4.29 o 
  15   3   8       24.68       17.60      5.65 o 
  17   3   8        4.56        5.56      6.05 o 
 -20   4   8       64.90       87.73      7.88 o 
 -18   4   8       14.65       12.97      5.00 o 
 -16   4   8       19.14       16.27      6.67 o 
 -14   4   8        3.08       -1.60      5.80 o 
 -12   4   8       18.53       20.51      6.25 o 
 -10   4   8       14.14        6.90      5.11 o 
  -8   4   8       13.80       15.29      8.03 o 
  -6   4   8       61.68       71.61     10.28 o 
  -4   4   8        8.62       11.02      7.11 o 
  -2   4   8       90.27       91.35     10.52 o 
   0   4   8        1.27       -8.38      5.81 o 
   2   4   8        1.03       -3.31      5.78 o 
   4   4   8      353.23      377.68     16.98 o 
   6   4   8      174.38      185.47      9.88 o 
   8   4   8      394.05      427.89     14.89 o 
  10   4   8      135.44      142.49      9.57 o 
  12   4   8       12.71       15.80      5.87 o 
 -29   1   9       74.12       80.46      9.67 o 
 -27   1   9        6.95        2.29      5.27 o 
 -25   1   9      110.97      115.13      9.25 o 
 -23   1   9       92.27       91.62      8.22 o 
 -21   1   9       24.67       28.15      6.34 o 
 -19   1   9      179.57      176.32      9.96 o 
 -17   1   9      465.30      449.36     15.90 o 
 -15   1   9       14.48       14.20      3.54 o 
 -13   1   9       75.66       75.36      4.60 o 
 -11   1   9     2214.37     2183.61     36.27 o 
  -9   1   9      504.70      536.93     10.32 o 
  -7   1   9     1595.16     1559.67     21.24 o 
  -5   1   9       12.59       11.14      1.86 o 
  -3   1   9      227.92      217.54      4.99 o 
  -1   1   9       20.21        9.67      1.83 o 
   1   1   9       29.68       22.06      2.82 o 
   3   1   9        1.94        0.51      2.47 o 
   5   1   9        0.05        0.67      2.64 o 
   7   1   9      814.62      751.71     21.31 o 
   9   1   9      204.65      208.64      8.31 o 
  11   1   9        0.19        2.77      3.81 o 
  13   1   9      921.12      939.70     26.38 o 
  15   1   9       38.04       37.22      6.66 o 
  17   1   9       78.02       74.83      8.30 o 
  19   1   9       55.83       68.04      8.37 o 
  21   1   9        0.59       -5.32      5.17 o 
 -28   2   9        4.57        5.39      5.59 o 
 -26   2   9       59.59       48.14      9.23 o 
 -24   2   9      240.29      235.47     12.14 o 
 -22   2   9      169.71      148.86      9.75 o 
 -20   2   9      288.57      236.18     11.91 o 
 -18   2   9       29.13       21.47      5.35 o 
 -16   2   9       26.17       41.29      5.07 o 
 -14   2   9        4.82        5.19      3.24 o 
 -12   2   9      402.20      439.97     11.32 o 
 -10   2   9       80.63       86.61      5.46 o 
  -8   2   9        0.38       -1.78      2.66 o 
  -6   2   9     1347.20     1371.77     25.16 o 
  -4   2   9       84.19       88.93      5.33 o 
  -2   2   9     1706.85     1794.16     31.23 o 
   0   2   9      111.97      107.83      5.48 o 
   2   2   9      544.06      551.91     14.60 o 
   4   2   9      766.39      748.67     19.70 o 
   6   2   9        2.67        6.71      4.93 o 
   8   2   9     1482.10     1481.63     40.61 o 
  10   2   9      121.40      126.06      7.37 o 
  12   2   9      148.65      154.80      8.00 o 
  14   2   9       14.39       22.99      5.24 o 
  16   2   9        0.01        0.89      5.32 o 
  18   2   9        0.51       -4.33      5.24 o 
 -23   3   9       18.49        3.73      5.43 o 
 -21   3   9       29.62       19.90      5.20 o 
 -19   3   9        0.92       -0.06      3.92 o 
 -17   3   9      145.25      132.16      8.05 o 
 -15   3   9      488.92      457.04     14.23 o 
 -13   3   9       26.69       13.23      4.15 o 
 -11   3   9      109.92      110.69      8.79 o 
  -9   3   9        0.70       -3.20      4.28 o 
  -7   3   9        0.86       -6.14      4.09 o 
  -5   3   9        0.28       -5.95      4.94 o 
  -3   3   9      264.48      267.02     14.05 o 
  -1   3   9     1592.17     1772.62     46.65 o 
   1   3   9        1.82       13.46      7.56 o 
   3   3   9     3244.84     3566.33     67.27 o 
   5   3   9      163.42      168.64      9.42 o 
   7   3   9       31.42       28.28      5.98 o 
   9   3   9        3.64       -0.63      4.62 o 
  11   3   9       22.84       30.26      5.79 o 
  13   3   9       10.81       -0.62      4.96 o 
  15   3   9       51.15       66.93      9.82 o 
 -18   4   9        2.51       11.31      7.08 o 
 -16   4   9        5.43        2.54      5.63 o 
 -14   4   9       68.24       73.03      8.31 o 
 -12   4   9       10.10        9.09      7.06 o 
 -10   4   9        1.30       -5.84      5.09 o 
  -8   4   9        0.89       -7.23      4.82 o 
  -6   4   9       18.57       28.12      8.14 o 
  -4   4   9        4.43        2.86      7.13 o 
  -2   4   9       47.44       57.67      9.40 o 
   0   4   9        7.34       -0.76      7.42 o 
   2   4   9      172.64      181.52     12.61 o 
   4   4   9        4.53        8.75      7.43 o 
   6   4   9        0.02       -2.38      5.02 o 
   8   4   9      239.22      259.28     11.81 o 
 -30   0  10        0.42        7.28      9.09 o 
 -28   0  10      130.91      122.06     14.07 o 
 -26   0  10       17.08        6.92      7.73 o 
 -24   0  10      208.28      214.35     16.73 o 
 -22   0  10        7.88        2.04      6.92 o 
 -20   0  10       75.51       81.44     11.13 o 
 -18   0  10       36.42       26.64      8.32 o 
 -16   0  10     1170.03     1183.10     34.30 o 
 -14   0  10     3709.50     3685.93     82.95 o 
 -12   0  10      168.69      170.28      9.05 o 
 -10   0  10      316.10      295.57     12.00 o 
  -8   0  10      446.41      454.83     11.49 o 
  -6   0  10       84.11       86.21      6.89 o 
  -4   0  10      894.85      840.28     19.86 o 
  -2   0  10       17.49       17.13      3.21 o 
   0   0  10       82.43      102.36      5.89 o 
   2   0  10       69.15       73.75      4.85 o 
   4   0  10      185.57      205.54      9.27 o 
   6   0  10      372.69      388.22     13.60 o 
   8   0  10       15.57       13.70      6.42 o 
  10   0  10      200.46      226.65     14.83 o 
  12   0  10       34.17       31.11      8.59 o 
  14   0  10       85.60       93.47     12.71 o 
  16   0  10       38.28       36.04      9.63 o 
  18   0  10      162.53      155.83     14.38 o 
  20   0  10       32.68       27.04      9.68 o 
 -29   1  10        8.93        1.37      6.06 o 
 -27   1  10      116.39      123.55      9.89 o 
 -25   1  10        3.51       -2.16      5.13 o 
 -23   1  10       93.28       96.90      9.08 o 
 -21   1  10        0.04       -6.65      4.43 o 
 -19   1  10      539.15      548.96     18.87 o 
 -17   1  10      220.65      212.97     10.78 o 
 -15   1  10        0.09       -1.38      3.16 o 
 -13   1  10      220.42      203.70      7.10 o 
 -11   1  10     1701.76     1711.02     29.75 o 
  -9   1  10     1998.69     1918.29     32.71 o 
  -7   1  10      422.35      412.86      8.92 o 
  -5   1  10       20.40       18.06      2.24 o 
  -3   1  10        4.54        0.39      2.30 o 
  -1   1  10       30.68       25.28      2.80 o 
   1   1  10       27.93       19.72      3.08 o 
   3   1  10      221.05      204.06      7.70 o 
   5   1  10      435.14      442.13     12.28 o 
   7   1  10      115.06      110.26      6.19 o 
   9   1  10      107.83      101.13      6.60 o 
  11   1  10      113.21      106.64      6.55 o 
  13   1  10       26.90       23.41      5.90 o 
  15   1  10       19.90       13.04      5.83 o 
  17   1  10        0.64       -7.52      7.37 o 
  19   1  10       41.67       40.94      7.58 o 
 -26   2  10       46.34       54.46      9.00 o 
 -24   2  10       91.10       85.65      9.45 o 
 -22   2  10        1.50       -5.95      4.94 o 
 -20   2  10       10.47        2.99      5.03 o 
 -18   2  10      281.17      240.31     11.96 o 
 -16   2  10        2.65        1.80      3.79 o 
 -14   2  10      141.60      137.70      7.04 o 
 -12   2  10      120.80      107.24      6.27 o 
 -10   2  10      191.51      171.14      8.37 o 
  -8   2  10      770.20      803.32     18.44 o 
  -6   2  10      156.03      160.41      8.76 o 
  -4   2  10     2848.49     2947.96     57.09 o 
  -2   2  10      272.01      274.94      8.72 o 
   0   2  10     1603.45     1625.06     33.29 o 
   2   2  10      295.10      314.34     10.66 o 
   4   2  10       11.65        8.88      4.97 o 
   6   2  10      783.27      752.38     19.01 o 
   8   2  10      415.26      407.45     13.04 o 
  10   2  10      492.53      506.34     14.97 o 
  12   2  10      119.37      123.84      7.98 o 
  14   2  10      268.35      282.53     15.69 o 
  16   2  10        7.18       11.01      6.28 o 
 -23   3  10        0.32       -0.67      5.53 o 
 -21   3  10       78.94      101.87     15.85 o 
 -19   3  10        2.33       -1.16      4.26 o 
 -17   3  10      144.38      143.98      8.39 o 
 -15   3  10       44.97       61.95      6.98 o 
 -13   3  10       39.18       53.98      7.23 o 
 -11   3  10        2.32       -2.67      4.19 o 
  -9   3  10       20.96       22.91      6.41 o 
  -7   3  10       66.01       73.43      7.68 o 
  -5   3  10       70.80       81.15      7.95 o 
  -3   3  10      142.23      142.13     10.87 o 
  -1   3  10      303.44      355.27     16.24 o 
   1   3  10        0.68        7.52      6.27 o 
   3   3  10      188.47      222.80     10.07 o 
   5   3  10       23.69       21.02      5.55 o 
   7   3  10        0.08        0.69      7.31 o 
   9   3  10        8.09       -4.06      4.41 o 
  11   3  10        4.19       -4.53      4.82 o 
  13   3  10        8.93       10.29      5.49 o 
 -16   4  10       10.87       16.90      6.39 o 
 -14   4  10       24.79       38.26      8.17 o 
 -12   4  10        2.56        0.84      5.59 o 
 -10   4  10        4.66        6.63      5.72 o 
  -8   4  10        4.28       -6.10      6.92 o 
  -6   4  10      168.06      213.89     21.66 o 
  -4   4  10      107.92      150.15     14.07 o 
  -2   4  10       20.95       25.31      8.41 o 
   0   4  10       39.94       56.20     10.00 o 
   2   4  10       76.59      116.93     12.17 o 
   4   4  10        3.69        0.22      6.76 o 
   6   4  10        1.08       -3.64      6.32 o 
 -27   1  11       10.04        9.41      6.13 o 
 -25   1  11       28.87       26.18      7.16 o 
 -23   1  11      256.50      255.27     12.98 o 
 -21   1  11       90.92      101.84     10.99 o 
 -19   1  11      213.24      221.31     11.73 o 
 -17   1  11       81.59       83.84      7.02 o 
 -15   1  11       11.97        8.96      4.17 o 
 -13   1  11       69.85       72.44      6.54 o 
 -11   1  11      541.17      514.82     12.35 o 
  -9   1  11     1370.84     1350.53     24.84 o 
  -7   1  11      535.32      543.05     12.79 o 
  -5   1  11      279.54      242.56      6.82 o 
  -3   1  11       15.58        8.87      3.47 o 
  -1   1  11      186.14      184.04      5.63 o 
   1   1  11        0.85       -3.73      2.48 o 
   3   1  11        0.01       -4.12      2.75 o 
   5   1  11      471.13      437.72     12.59 o 
   7   1  11      164.78      166.21      9.04 o 
   9   1  11      476.11      440.80     13.14 o 
  11   1  11       59.15       69.40      8.02 o 
  13   1  11       80.99       96.46      9.26 o 
  15   1  11        6.11        3.74      5.78 o 
  17   1  11        3.15       -3.02      5.55 o 
 -26   2  11        0.30       -5.72      6.42 o 
 -24   2  11        0.01       -1.11      5.78 o 
 -22   2  11        0.68       -5.56      4.93 o 
 -20   2  11       38.53       39.37     12.98 o 
 -18   2  11       23.43       13.36      4.74 o 
 -16   2  11       13.37       12.21      3.94 o 
 -14   2  11        0.92       -0.75      3.37 o 
 -12   2  11       41.22       37.01      4.80 o 
 -10   2  11        3.34        3.73      4.28 o 
  -8   2  11      144.80      144.78      8.23 o 
  -6   2  11      598.95      641.15     19.69 o 
  -4   2  11      447.86      462.21     15.63 o 
  -2   2  11      135.00      138.38      8.26 o 
   0   2  11        1.72        3.93      3.69 o 
   2   2  11        2.67       -3.11      3.53 o 
   4   2  11      300.45      282.27     10.43 o 
   6   2  11      107.67      114.12      7.29 o 
   8   2  11       34.31       38.87      5.87 o 
  10   2  11        3.26        1.15      4.44 o 
  12   2  11        3.64        5.95      4.88 o 
  14   2  11      208.77      187.26     11.45 o 
 -21   3  11       12.41       11.73      6.65 o 
 -19   3  11        0.38       -2.74      4.84 o 
 -17   3  11        3.16       -1.75      5.10 o 
 -15   3  11       13.30       14.70      5.99 o 
 -13   3  11       59.53       36.17      6.69 o 
 -11   3  11       27.94       41.74     10.65 o 
  -9   3  11        2.25       -6.59      4.40 o 
  -7   3  11       83.43      103.69      8.88 o 
  -5   3  11       67.41       75.12      8.05 o 
  -3   3  11      153.00      162.88     11.46 o 
  -1   3  11      234.72      234.25     13.59 o 
   1   3  11      629.58      681.19     24.51 o 
   3   3  11       14.18       12.41      7.69 o 
   5   3  11      343.22      325.92     12.46 o 
   7   3  11       87.00       99.36      8.52 o 
   9   3  11        5.65       -0.43      4.67 o 
  11   3  11        8.16        7.24      5.53 o 
 -12   4  11        3.88        9.35      6.50 o 
 -10   4  11        8.83        5.32      7.23 o 
  -8   4  11        2.38       13.35      8.04 o 
  -6   4  11       45.67       49.61     10.23 o 
  -4   4  11      226.99      255.02     15.70 o 
  -2   4  11        0.74       -1.42      7.02 o 
   0   4  11       66.18       81.81     11.32 o 
   2   4  11        1.05       -5.25      7.34 o 
 -26   0  12       27.76       19.63      8.86 o 
 -24   0  12        1.74       -1.99      6.56 o 
 -22   0  12       25.85       11.53      8.68 o 
 -20   0  12       69.69       66.52     11.71 o 
 -18   0  12      321.09      347.48     21.48 o 
 -16   0  12     3772.92     3992.90    129.17 o 
 -14   0  12      182.78      199.98     32.51 o 
 -12   0  12     6008.41     5961.91    130.81 o 
 -10   0  12       33.12       29.62      7.35 o 
  -8   0  12       37.56       36.97      9.43 o 
  -6   0  12       14.21        6.04      3.37 o 
  -4   0  12        0.04       -3.96      2.64 o 
  -2   0  12      169.23      138.57      6.65 o 
   0   0  12      857.73      854.56     19.76 o 
   2   0  12     2229.68     2042.33     48.57 o 
   4   0  12      150.95      129.01      8.33 o 
   6   0  12      389.61      374.13     14.18 o 
   8   0  12       14.36        9.59      7.19 o 
  10   0  12        5.04       -1.67      6.96 o 
  12   0  12       37.00       36.63      9.59 o 
  14   0  12        0.25        1.18      7.64 o 
  16   0  12      227.58      250.53     18.54 o 
 -27   1  12       16.01       11.46      6.71 o 
 -25   1  12        0.37       -1.84      5.70 o 
 -23   1  12        0.00       -6.88      4.79 o 
 -21   1  12      304.01      347.01     12.82 o 
 -19   1  12       86.80      104.71      8.11 o 
 -17   1  12      132.91      128.86      7.58 o 
 -15   1  12       23.39       27.50      5.33 o 
 -13   1  12      912.15      917.60     22.42 o 
 -11   1  12      332.07      330.08     14.41 o 
  -9   1  12       15.93       14.71      3.93 o 
  -7   1  12     1497.02     1517.82     30.61 o 
  -5   1  12      510.94      506.41     14.65 o 
  -3   1  12        3.52       -3.98      2.65 o 
  -1   1  12       32.57       31.48      4.24 o 
   1   1  12      142.66      119.94      5.75 o 
   3   1  12       24.81       13.90      4.11 o 
   5   1  12        1.39        1.92      3.90 o 
   7   1  12      403.05      376.11     12.00 o 
   9   1  12        9.80       12.74      4.52 o 
  11   1  12      470.39      484.49     20.92 o 
  13   1  12        6.65        6.08      5.53 o 
  15   1  12       32.08       41.45      7.60 o 
 -24   2  12       30.31       41.76      8.55 o 
 -22   2  12       12.46        5.20      4.94 o 
 -20   2  12       12.67       15.94      5.34 o 
 -18   2  12       56.61       59.43      9.84 o 
 -16   2  12        8.32       11.17      4.73 o 
 -14   2  12       16.50        9.30      4.07 o 
 -12   2  12        2.79       -4.85      4.35 o 
 -10   2  12      121.62      130.64      8.45 o 
  -8   2  12       84.60       73.34      7.15 o 
  -6   2  12      115.52      110.81      8.77 o 
  -4   2  12       66.00       61.72      6.78 o 
  -2   2  12      142.15      133.71      8.20 o 
   0   2  12       28.61       28.34      9.13 o 
   2   2  12      100.63       93.36      6.91 o 
   4   2  12       32.69       37.81      5.67 o 
   6   2  12        6.90       -3.43      4.21 o 
   8   2  12        2.79        1.90      4.52 o 
  10   2  12       10.29        6.17      4.87 o 
  12   2  12       39.95       36.74      6.28 o 
 -19   3  12        4.57        6.01      6.89 o 
 -17   3  12       14.54       10.49      6.12 o 
 -15   3  12        0.18       -2.14      5.29 o 
 -13   3  12        1.66       -5.47      4.98 o 
 -11   3  12        5.76       -2.23      4.69 o 
  -9   3  12       30.03       29.17      6.50 o 
  -7   3  12       19.63       11.21      5.61 o 
  -5   3  12       11.76       17.44      5.88 o 
  -3   3  12      236.37      260.10     14.48 o 
  -1   3  12      144.80      158.69     12.07 o 
   1   3  12       87.54      111.92     11.87 o 
   3   3  12       49.97       40.26      8.97 o 
   5   3  12       24.97       18.96      9.20 o 
   7   3  12        0.90       -6.64      4.43 o 
 -25   1  13       18.05       12.71      6.45 o 
 -23   1  13       76.78       80.88      9.74 o 
 -21   1  13      236.40      261.34     11.58 o 
 -19   1  13      432.87      458.63     15.22 o 
 -17   1  13       76.69       85.90      7.78 o 
 -15   1  13      336.71      335.36     12.33 o 
 -13   1  13       13.13        9.37      4.67 o 
 -11   1  13        6.94        6.76      4.39 o 
  -9   1  13       38.34       39.27      7.19 o 
  -7   1  13      322.59      290.63     10.77 o 
  -5   1  13       93.32       96.28      7.64 o 
  -3   1  13      252.26      234.14     10.16 o 
  -1   1  13      223.80      208.58      9.19 o 
   1   1  13       20.02        8.63      4.04 o 
   3   1  13       61.43       47.62      5.62 o 
   5   1  13        5.79        2.20      4.52 o 
   7   1  13       38.43       29.56      5.50 o 
   9   1  13        6.79       -6.05      4.24 o 
  11   1  13        8.15       10.13      6.18 o 
 -22   2  13       10.79       10.18      5.81 o 
 -20   2  13        1.52        3.52      5.11 o 
 -18   2  13        3.28       -1.72      4.66 o 
 -16   2  13       30.69       33.31      6.10 o 
 -14   2  13        0.00       -7.42      5.68 o 
 -12   2  13       21.90       23.41      5.64 o 
 -10   2  13       33.88       27.78      5.81 o 
  -8   2  13      197.98      236.80     10.79 o 
  -6   2  13       10.96       11.85      4.77 o 
  -4   2  13       21.57       30.45      6.08 o 
  -2   2  13      164.56      164.50      9.31 o 
   0   2  13       18.90       11.08      8.71 o 
   2   2  13       19.20       25.86      7.16 o 
   4   2  13       18.68       14.06      4.94 o 
   6   2  13       66.16       81.88      7.59 o 
   8   2  13       76.62       73.78      7.81 o 
 -15   3  13       21.98       30.83      7.31 o 
 -13   3  13       56.13       78.33      8.90 o 
 -11   3  13        2.33        1.85      5.60 o 
  -9   3  13        0.78       -6.75      5.03 o 
  -7   3  13        0.02       -0.58      5.46 o 
  -5   3  13       49.37       54.51      7.71 o 
  -3   3  13        0.14        3.24      6.81 o 
  -1   3  13        3.66        1.13      6.60 o 
   1   3  13       35.64       40.08      9.03 o 
   3   3  13      164.05      146.34     16.51 o 
 -22   0  14      157.07      149.28     16.33 o 
 -20   0  14       50.68       44.32     12.07 o 
 -18   0  14      221.31      257.04     19.63 o 
 -16   0  14      100.77       84.47     14.38 o 
 -14   0  14      449.22      418.17     24.87 o 
 -12   0  14        1.29       -8.55      6.92 o 
 -10   0  14      233.24      190.70     16.46 o 
  -8   0  14      241.77      227.30     14.76 o 
  -6   0  14        1.45       -2.69      4.63 o 
  -4   0  14       67.55       46.26      9.54 o 
  -2   0  14      321.55      271.21     21.71 o 
   0   0  14       24.99        6.42      6.51 o 
   2   0  14        1.36        5.06      4.75 o 
   4   0  14      740.60      731.47     22.70 o 
   6   0  14      249.80      269.93     17.37 o 
   8   0  14       10.15       12.53      8.09 o 
  10   0  14      103.60       93.38     13.43 o 
 -23   1  14        0.10       -2.14      6.38 o 
 -21   1  14      135.10      154.73     12.07 o 
 -19   1  14      426.94      428.51     18.52 o 
 -17   1  14        3.11        3.15      4.74 o 
 -15   1  14      139.09      124.90     10.98 o 
 -13   1  14        6.64       -2.44      4.01 o 
 -11   1  14       54.46       54.14     12.37 o 
  -9   1  14        8.82        4.37      6.49 o 
  -7   1  14      429.86      415.84     17.56 o 
  -5   1  14       18.96       18.16      4.92 o 
  -3   1  14        0.98        6.22      4.61 o 
  -1   1  14      358.54      361.70     12.69 o 
   1   1  14       48.07       51.76      7.82 o 
   3   1  14       25.34       20.03      4.83 o 
   5   1  14        2.57       -4.30      4.04 o 
   7   1  14       12.48       10.16      7.82 o 
   9   1  14      161.97      168.86      8.93 o 
 -18   2  14        5.62       11.56      6.96 o 
 -16   2  14        2.51       10.12      7.04 o 
 -14   2  14        8.20        2.06      6.90 o 
 -12   2  14        0.98       -8.43      5.62 o 
 -10   2  14       61.70       68.94      7.86 o 
  -8   2  14       12.31        9.12      5.35 o 
  -6   2  14        7.52        7.60      5.04 o 
  -4   2  14        0.00        5.89      5.26 o 
  -2   2  14      196.36      188.65      9.92 o 
   0   2  14       49.79       48.19      8.39 o 
   2   2  14        3.28       -2.52      5.90 o 
   4   2  14        1.62       -8.37      5.58 o 
   6   2  14        0.06       -4.27      6.03 o 
  -9   3  14        0.36       -7.47      5.44 o 
  -7   3  14        0.03       -4.34      5.62 o 
  -5   3  14        2.12       -3.95      6.86 o 
 -19   1  15       68.24       78.25     11.03 o 
 -17   1  15      113.16      133.60     11.82 o 
 -15   1  15        3.24       -4.38      4.81 o 
 -13   1  15        0.00       -1.57      8.37 o 
 -11   1  15       33.25       37.61      9.61 o 
  -9   1  15       19.60       19.84      6.78 o 
  -7   1  15        0.94       -0.20      5.56 o 
  -5   1  15      103.45      113.99     10.84 o 
  -3   1  15      152.67      133.14      8.19 o 
  -1   1  15       56.36       72.76      9.45 o 
   1   1  15      213.72      206.24     18.41 o 
   3   1  15       35.60       27.68      7.04 o 
   5   1  15        3.65        3.07      4.74 o 
 -14   2  15        3.24       -7.94      6.77 o 
 -12   2  15       12.08        7.05      6.96 o 
 -10   2  15       28.99       36.94      8.81 o 
  -8   2  15      178.06      194.77     13.23 o 
  -6   2  15       63.06       79.82      8.28 o 
  -4   2  15      192.34      223.82     16.22 o 
  -2   2  15        0.16        3.65      6.61 o 
   0   2  15        4.61        0.94      6.86 o 
 -16   0  16       26.28       23.52     11.58 o 
 -14   0  16      236.23      242.84     20.35 o 
 -12   0  16      224.49      203.72     18.68 o 
 -10   0  16       56.46       66.79     14.20 o 
  -2   0  16       12.70        0.45      7.69 o 
   0   0  16       20.75       30.57      9.95 o 
 -13   1  16        6.22       -6.24      6.24 o 
 -11   1  16       37.37       20.64      7.25 o 
  -9   1  16       93.23       93.53     15.04 o 
  -7   1  16       32.60       21.25      8.86 o 
  -5   1  16        4.20       -0.71      6.49 o 
  -3   1  16        1.62       -1.94      7.51 o 
  -1   1  16       51.82       62.93     15.04 o 
                                                 
